# Supplementary material for: Structural modeling and functional characterization of a novel gain-of-function TLR8 variant causing severe inflammatory syndrome
Source: JCI Insight. 2026 Feb 23;11(4):e187422. doi: 10.1172/jci.insight.187422 (PMC12956005; doi:10.1172/jci.insight.187422)
Supplement: undefined [file jciinsight-11-187422-s278.xlsx]

## Sheet: Fig. 2A
	IL6 (pg/ml)						IL10 (pg/ml)						TNF (pg/ml)						LTα (pg/ml)
	CTRm	P1	M	CTRf	P2		CTRm	P1	M	CTRf	P2		CTRm	P1	M	CTRf	P2		CTRm	P1	M	CTRf	P2
	0	13.37	1.35	3.32	2.93		50.02	150.52	16.72	20.54	147.14		0.01	8.12	0.01	1.63	21.12		2.42	9.43	3.37	1.93	4.15
	0	10.95	0	0	2.93		0	136.98	53.61	0	169.02		0	7.58	0.55	1.09	28.7		1.93	8.29	4.45	2.26	5.81
	0	10.95	0	0	3.32		0	136.98	31.78	0	155.58		0	7.58	2.17	0.55	28.7		1.43	8.72	4.3	1.93	5.81
	0	7.92	0	0	4.52		8.91	102.77	18.64	0	175.71		2.17	4.87	0.01	1.63	30.87		3.21	7.57	3.84	0.9	6.84
	0			0			12.85			0.53			2.17			2.71			3.99			1.08
	0			0			16.72			0			2.71			1.63			4.45			0.9
	0			0			0.53			0			2.71						2.58			0.73
	0						28.07			0.53			5.42						2.58
													2.17						1.93
	GM-CSF (pg/ml)						CXCL10 (pg/ml)						CCL2/MCP1 (pg/ml)						CCL19/MIP3beta (pg/ml)
	CTRm	P1	M	CTRf	P2		CTRm	P1	M	CTRf	P2		CTRm	P1	M	CTRf	P2		CTRm	P1	M	CTRf	P2
	2.23	21.64	4.67	2.23	23.63		102.06	363.16	280	94.98	770.95		59.19	178.77	30.83	53.12	126.44		124.42	302.72	162.92	51.3	257.96
	2.23	17.61	2.23	9.2	29.47		50.51	323.26	326.16	77.81	949.31		46.23	164.03	39.86	39.97	119.66		108.23	280.94	214.27	52.31	296.1
	4.67	11.36		2.23	29.47		56.41	344.26	308.58	80.93	949.62		47.88	172.23	28.65	41.22	115.62		108.03	298.44	187.57	53.92	297.22
	2.23	11.36		21.64	33.3		39.25	321.09	316.58	92.4	997.05		73.2	148.13	29.8	79.36	125.1		81.15	292.54	189.09	78.93	323.69
				28.51			36.21			105.51			73.55			92.17			78.73			85.9
				19.64			42.69			96.79			84.03			84.54			88.42			80.34
							47.12			61.91			110.28			89.95			107.83			55.03
							70.1			80.53			112.69			116.99			124.42			73.08
							50.28			73.11			111.76			105.19			115.72			57.95
	CCL20/MIP3alpha (pg/ml)						IFNa (pg/ml)						IFNbeta (pg/ml)						IFNg (pg/ml)
	CTRm	P1	M	CTRf	P2		CTRm	P1	P2	M	CTRf		CTRm	P1	P2	M	CTRf		CTRm	P1	M	CTRf	P2
	28.16	37.75	12.47	18.19	34.83		0.280504	0.019783	4.42554	1.05101	1.15649		0.291667	0.359524	0.114545	0.02583	0.001054		3.38	11.31	3.21	1.48	12.68
	14.8	36.19	19.07	17.3	42.72		0.132466	0.100313	4.26835	1.12901	1.25161		0.275207	0.380075	0.081547	0.003119	0.246395		3.09	10.14	3.5	1.99	17.45
	11.42	37.09	15.44	16.07	41.45		0.209873	0.194784	3.81034	1.20866	1.29633		0.234044	0.357468	0.151651		0.139284		2.73	10.24	3.91	1.74	17.35
	24.59	33.45	14.15	12.82	42.93		1.04182	0.29367	4.11157	0.993081			0.112483	0.357468			0.215513		0.96	9.92	3.44	2.85	18.78
	26.14			16.69			1.04458						0.151651						1.09			3.09
	29.15			12.82			1.23973						0.131039						1.35			2.97
	15.44			12.82			0.288969						0.636504						3.68			1.09
	23.53			17.9			0.55679						0.636504						4.26			1.86
	16.69			9.96			0.640608						0.689736						4.26			0.96
	IFNlamda(pg/ml)
	CTRm	P1	P2	M	CTRf
	0	0	940.542	0	0
	0	0	988.948	0	0
	0	0	1215.88	0	0
	0	0	887.096	0
	0

## Sheet: Fig. 2B
Genes	CTRm			P1			P2			M			CTRf
HERC5	0.84476	1.01973	1.16087	2.07588			1.87913			0.784661			1.46666	1.29824	0.52519
IFI6	1.1037	0.90613	0.99991	2.33759			4.41968			1.7107			0.98896	0.957448	1.0561
IFI44	0.78547	1.56104	0.81556	7.53536			14.2588			1.08739			0.89154	1.9907	0.56345
IFI44L	0.82508	1.18353	1.02406	16.0664			10.8788			1.91088			1.2014	1.28885	0.64582
IFITM3	0.61083	1.88345	0.86921	2.47806			9.28493			2.1814			0.8665	1.72429	0.6693
IFIT1	0.99389	1.13022	0.89022	1.208			0.822			0.789392			0.74707	0.864417	1.54852
IFIT3	1.42693	0.76535	0.91567	4.60632			12.5105			0.478424			1.10809	1.84638	0.48877
ISG15	0.71867	1.01517	1.37066	3.7468			13.2812			2.51377			1.14285	1.5354	0.56989
MX1	0.69995	1.1492	1.24319	3.17552			3.66616			1.20825			0.83739	1.72385	0.69274
MX2	0.88949	1.06929	1.0514	2.00133			1.92082			1.24803			1.08123	0.999955	0.92491
OAS1	0.61007	1.11966	1.46399	2.19178			2.30155			0.753807			1.32231	0.977511	0.77365
OAS2	0.60916	1.15291	1.42388	2.06944			1.76927			0.353983			1.43514	1.03594	0.67262
OAS3	0.86863	0.9524	1.20878	2.79636			1.54527			1.23325			1.05453	0.9399	1.00893
PLSCR1	1.28458	1.07615	0.72338	1.81057			1.05846			0.908584			1.91843	0.615348	0.8471
STAT1	0.96176	0.79639	1.30559	2.0228			1.64912			0.568835			0.97051	1.30721	0.78824
IRF5	0.81118	1.70598	0.72261	1.38286			0.80001			0.42545			1.3417	0.792655	0.94028
IRF7	0.6432	1.60585	0.96817	2.67277			3.85928			2.80889			1.08298	0.76049	1.21419
NFKBp65	0.51763	1.6529	1.16878	1.28788			1.68179			1.59475			0.65444	1.0485	1.45734
TNFA	0.63802	1.15803	1.35347	2.00926			3.33264			0.89399			0.63215	2.71008	0.58371
IL6	1.3692	1.72708	0.42288	11.9865			5.11004			4.2624			1.92075	0.63802	0.81601
TLR8	0.86615	1.61581	0.71453	1.11711			1.28024			0.639539			1.71739	0.704801	0.82616

## Sheet: Fig. 3Α
CTR	M	P1	P2
4.15	6.14	6.03	2.62
4.74
3.85
5.84
3.75
5.07

## Sheet: Fig. 3C
Naive					Non-switched memory					Switched memory					Double negative
CTR	M	P1	P2		CTR	M	P1	P2		CTR	M	P1	P2		CTR	M	P1	P2
59.2	51.9	87.1	82.7		15.1	20.3	2.48	1.85		21.6	22.5	7.04	5.6		4.12	5.21	3.41	9.82
47.5					21					26.6					4.93
46.5					26.6					21.3					5.63
48.4					13.3					31					7.32
53.8					8.9					28.6					8.75
52.8					15.9					25.8					5.53

## Sheet: Fig. 3E
Transitional					Mature					Classical Memory					Plasmablasts
CTR	M	P1	P2		CTR	M	P1	P2		CTR	M	P1	P2		CTR	M	P1	P2
2.9	3.54	4.91	3.54		58.1	47.2	82.5	82.8		7.11	11.6	1.98	2.11		1.23	1.72	0.63	0.79
1.76					47.6					13.5					1.88
1.4					42.5					13.5					2.04
2.21					51.2					10.1					4
1.51					57.3					8.94					1.74
1.34					52.3					9.83					1.22

## Sheet: Fig. 4A
CTRm	P1	P2	M
6.97	11.8	15.9	9.52
4.2
6.48

## Sheet: Fig. 5A
Plasmablasts (left graph)
Days	CTRm			P1			P2			M
0	2.5	0.89	2.06	0.33			0.067			2.17
2	2.19	0.47	0.87	0.45			0.2			1.02
4	30.9	15.7	14.4	2.85			3.49			20.7
7	23.6	24.9		19			28.3			29.4
Memory B cells (middle graph)
Days	CTRm			P1			P2			M
0	17.1	17	19.2	3.27			0.92			24
2	16.2	7.45	6.91	1.14			0.58			8.25
4	57.8	35.5	32.7	9.01			9.19			46
7	40.7	39.2		28.1			37.8			48
Naive B cells right graph)
Days	CTRm			P1			P2			M
0	60.9	65.9	66.1	94.9			97.4			63
2	82.5	92.1	92.6	98.5			99.1			90.7
4	39.5	64.1	66.9	90.7			90.4			53.5
7	58.7	60.4		71.2			61.2			51.5

## Sheet: Fig. 5B
IgG (ng/ml)
Days	CTRm			P1			P2			M
0	67.731	67.731	67.731	67.731			67.731			67.731
2	52.633	6.223	11.43	32.179			37.799			100.968
4	407.113	246.09	172.229	15.695			22.209			318.188
7		6574.87	7407.78	1215.19			743.3			8880.6
IgM (ng/ml)
Days	CTRm			P1			P2			M
0	40.669	40.669		40.669			40.669			40.669
2	58.135	65.924		63.001			64.95			66.899
4	354.904	367.484		167.634			166.634			251.516
7	11486.3	13239.6		6793.84			5689.48			8196.64

## Sheet: Fig. 6C
Residue Number	Activated	Inactivated
32	0.001	0.001
33	0.001	0.001
34	0.001	0.001
35	0.001	0.001
36	0	0.001
37	0	0.001
38	0	0.001
39	0	0.001
40	0	0.001
45	0	0.001
46	0	0.001
47	0	0.001
48	0	0
49	0	0
50	0	0
51	0	0
52	0	0
53	0.001	0
54	0.001	0.001
55	0.001	0.001
56	0	0.001
57	0	0.001
58	0.001	0.001
59	0.001	0.001
60	0.001	0.001
61	0.001	0.001
62	0.001	0.001
63	0.001	0.001
64	0.001	0.001
65	0	0.001
66	0	0.001
67	0	0.001
68	0	0.001
69	0	0
70	0	0
71	0	0
72	0	0
73	0	0
74	0	0
75	0	0
76	0	0.001
77	0	0.001
78	0	0.001
79	0	0.001
80	0	0.001
81	0	0.001
82	0	0.001
83	0	0.001
84	0	0.001
85	0.001	0.001
86	0	0.001
87	0	0.001
88	0	0.001
89	0	0.001
90	0	0.001
91	0	0.001
92	0	0.001
93	0	0
94	0	0
95	0	0
96	0	0
97	0	0
98	0	0
99	0	0
100	0	0.001
112	0	0.001
113	0	0
114	0	0
115	0	0.001
116	0	0.001
117	0	0.001
118	0	0.001
119	0	0.001
120	0	0.001
121	0	0.001
122	0	0.001
123	0	0.001
124	0	0.001
125	0	0.001
126	0	0.001
127	0	0.001
128	0	0.001
129	0	0.001
130	0	0.001
131	0	0
132	0	0
133	0	0
134	0	0
135	0	0
136	0	0
137	0	0
138	0	0.001
139	0	0.001
140	0	0.001
141	0	0.001
142	0	0.001
143	0	0.001
144	0	0.001
145	0	0.001
146	0	0.001
147	0	0.001
148	0	0.001
149	0	0.001
150	0	0.001
151	0	0
152	0	0
153	0	0
154	0	0
155	0	0
156	0	0
157	0	0.001
158	0	0.001
159	0	0.001
160	0	0.001
161	0	0.001
162	0	0.001
163	0	0.001
164	0	0.001
165	0	0.001
166	0	0.001
167	0	0.001
168	0	0.001
169	0	0.001
170	0	0.001
171	0	0.001
172	0	0.001
173	0	0.001
174	0	0
175	0	0
176	0	0
177	0	0
178	0	0
179	0	0
180	0	0
181	0	0.001
182	0	0.001
183	0.001	0.001
184	0.001	0.001
185	0.001	0.002
186	0.001	0.002
187	0.001	0.001
188	0.001	0.001
189	0	0.001
190	0	0.001
191	0	0.001
192	0	0.001
193	0	0.001
194	0	0.001
195	0	0.001
196	0	0.001
197	0	0.001
198	0	0.001
199	0	0.001
200	0	0.001
201	0	0.001
202	0	0.001
203	0	0.001
204	0	0.001
205	0	0
206	0	0
207	0	0
208	0	0
209	0	0
210	0	0
211	0	0.001
212	0	0.001
213	0	0.001
214	0.001	0.001
215	0.001	0.001
216	0	0.001
217	0	0.001
218	0.001	0.001
219	0.001	0.001
220	0	0.001
221	0	0.001
222	0.001	0.001
223	0	0.001
224	0	0.001
225	0	0.001
226	0	0
227	0	0
228	0	0
229	0	0
230	0	0
231	0	0.001
232	0	0.001
233	0.001	0.001
234	0.001	0.001
235	0.001	0.001
236	0.001	0.001
237	0.001	0.001
238	0.001	0.001
239	0.001	0.002
240	0.001	0.001
241	0.001	0.001
242	0.001	0.001
243	0.001	0.001
244	0.001	0.001
245	0.001	0.001
246	0.001	0.001
247	0.001	0.001
248	0	0.001
249	0	0.001
250	0	0.001
251	0	0
252	0	0
253	0	0
254	0	0
255	0	0.001
256	0	0.001
257	0.001	0.001
258	0.001	0.001
259	0.001	0.001
260	0.001	0.001
261	0.001	0.001
262	0.001	0.001
263	0.001	0.001
264	0.001	0.001
265	0.001	0.001
266	0.001	0.001
267	0.001	0.001
268	0.001	0.001
269	0.001	0.001
270	0.001	0.002
271	0.001	0.002
272	0.002	0.002
273	0.001	0.002
274	0.001	0.002
275	0.001	0.001
276	0.001	0.001
277	0.001	0.001
278	0.001	0.001
279	0.001	0.002
280	0.001	0.002
281	0.001	0.002
282	0.001	0.001
283	0.001	0.001
284	0.001	0.002
285	0.001	0.002
286	0.001	0.001
287	0.001	0.002
288	0.001	0.002
289	0.001	0.001
290	0	0.001
291	0	0.001
292	0	0.001
293	0	0
294	0	0
295	0	0
296	0	0.001
297	0	0.001
298	0.001	0.001
299	0.001	0.001
300	0.001	0.002
301	0.001	0.002
302	0.001	0.002
303	0.001	0.002
304	0.001	0.002
305	0.001	0.002
306	0.001	0.002
307	0.001	0.002
308	0.001	0.002
309	0.001	0.002
310	0.001	0.002
311	0.001	0.002
312	0.001	0.002
313	0.001	0.001
314	0	0.001
315	0	0.001
316	0	0.001
317	0	0
318	0	0.001
319	0	0
320	0	0.001
321	0	0.001
322	0.001	0.001
323	0.001	0.001
324	0.001	0.001
325	0.001	0.002
326	0.001	0.002
327	0.001	0.001
328	0.001	0.002
329	0.001	0.002
330	0.001	0.002
331	0.001	0.002
332	0.001	0.002
333	0.001	0.002
334	0.001	0.003
335	0.001	0.002
336	0.001	0.002
337	0.001	0.002
338	0.001	0.002
339	0.001	0.001
340	0	0.001
341	0	0.001
342	0	0.001
343	0	0
344	0	0
345	0	0
346	0	0.001
347	0	0.001
348	0.001	0.001
349	0.001	0.002
350	0.002	0.002
351	0.002	0.003
352	0.002	0.003
353	0.002	0.003
354	0.001	0.003
355	0.001	0.003
356	0.001	0.002
357	0	0.002
358	0.001	0.002
359	0	0.002
360	0.001	0.002
361	0.001	0.003
362	0.001	0.003
363	0	0.002
364	0.001	0.002
365	0.001	0.003
366	0.001	0.002
367	0.001	0.002
368	0.001	0.002
369	0	0.001
370	0	0.001
371	0	0.001
372	0	0
373	0	0
374	0	0
375	0	0
376	0	0.001
377	0	0.001
378	0.001	0.002
379	0.001	0.002
380	0.001	0.003
381	0.001	0.003
382	0	0.002
383	0	0.002
384	0	0.002
385	0	0.003
386	0	0.002
387	0	0.002
388	0	0.002
389	0	0.002
390	0	0.002
391	0	0.002
392	0.001	0.003
393	0.001	0.002
394	0.001	0.002
395	0.001	0.002
396	0	0.001
397	0.001	0.001
398	0	0.001
399	0	0
400	0	0
401	0	0
402	0	0.001
403	0	0.001
404	0	0.001
405	0.001	0.002
406	0.001	0.002
407	0.001	0.004
408	0.001	0.004
409	0	0.003
410	0	0.003
411	0	0.002
412	0	0.002
413	0	0.002
414	0	0.001
415	0	0.002
416	0	0.002
417	0	0.002
418	0.001	0.002
419	0.001	0.002
420	0	0.001
421	0.001	0.001
422	0.001	0.001
423	0.001	0.001
424	0	0.001
425	0	0.001
426	0.001	0.002
427	0.001	0.002
428	0.001	0.002
429	0.002	0.004
430	0.002	0.005
431	0.004	0.011
432	0.005	0.017
461	0	0.001
462	0	0
463	0	0
464	0	0
465	0	0
466	0	0
467	0	0
468	0	0
469	0	0
470	0	0
471	0	0.001
472	0	0.001
473	0.001	0.002
474	0.001	0.001
475	0.001	0.002
476	0.001	0.003
477	0.001	0.003
478	0.002	0.005
479	0.002	0.004
480	0.001	0.003
481	0.002	0.004
482	0.002	0.004
483	0.002	0.003
484	0.001	0.002
485	0.001	0.002
486	0.001	0.002
487	0.001	0.002
488	0.001	0.003
489	0.002	0.005
490	0.001	0.006
491	0.001	0.004
492	0.004	0.01
493	0.005	0.013
494	0.023	0.046
495	0.011	0.05
496	0.003	0.014
497	0.002	0.015
498	0.004	0.016
499	0.001	0.012
500	0.001	0.009
501	0.001	0.006
502	0.001	0.007
503	0	0.005
504	0.001	0.003
505	0.001	0.002
506	0.002	0.002
507	0.002	0.003
508	0.002	0.004
509	0.003	0.005
510	0.002	0.006
511	0.002	0.007
512	0.002	0.01
513	0.004	0.01
514	0.007	0.011
515	0.012	0.025
516	0.022	0.017
517	0.018	0.034
518	0.004	0.032
519	0.029	0.03
520	0.017	0.018
521	0.001	0.005
522	0.002	0.009
523	0.002	0.008
524	0.002	0.01
525	0.003	0.008
526	0.003	0.006
527	0.003	0.007
528	0.003	0.006
529	0.002	0.005
530	0.002	0.005
531	0.003	0.005
532	0.003	0.006
533	0.003	0.005
534	0.003	0.006
535	0.004	0.006
536	0.005	0.007
537	0.006	0.007
538	0.007	0.005
539	0.01	0.004
540	0.012	0.007
541	0.013	0.003
542	0.017	0.014
543	0.023	0.013
544	0.009	0.006
545	0.007	0.008
546	0.003	0.006
547	0.001	0.004
548	0.001	0.005
549	0.001	0.005
550	0.002	0.006
551	0.002	0.006
552	0.002	0.007
553	0.002	0.007
554	0.002	0.006
555	0.002	0.007
556	0.002	0.006
557	0.002	0.005
558	0.003	0.005
559	0.003	0.005
560	0.004	0.005
561	0.003	0.005
562	0.004	0.004
563	0.006	0.005
564	0.007	0.006
565	0.007	0.007
566	0.014	0.015
567	0.019	0.018
568	0.01	0.044
569	0.011	0.035
570	0.015	0.039
571	0.014	0.035
572	0.016	0.027
573	0.013	0.017
574	0.009	0.014
575	0.006	0.009
576	0.004	0.007
577	0.002	0.003
578	0.002	0.002
579	0.001	0.003
580	0.001	0.003
581	0	0.002
582	0	0.003
583	0	0.003
584	0.001	0.003
585	0.001	0.004
586	0.001	0.003
587	0.001	0.003
588	0.001	0.003
589	0.001	0.002
590	0.002	0.003
591	0.001	0.003
592	0.002	0.003
593	0.003	0.004
594	0.004	0.005
595	0.004	0.006
596	0.004	0.005
597	0.005	0.007
598	0.006	0.009
599	0.005	0.007
600	0.006	0.008
601	0.006	0.005
602	0.004	0.006
603	0.003	0.004
604	0.002	0.002
605	0.001	0.001
606	0	0.001
607	0	0.001
608	0.001	0.002
609	0.001	0.002
610	0	0.001
611	0.001	0.002
612	0.001	0.001
613	0	0.001
614	0.001	0.001
615	0.001	0.001
616	0.001	0.002
617	0.002	0.003
618	0.002	0.003
619	0.003	0.004
620	0.002	0.003
621	0.003	0.004
622	0.004	0.006
623	0.004	0.005
624	0.003	0.004
625	0.005	0.007
626	0.006	0.008
627	0.008	0.011
628	0.007	0.011
629	0.006	0.008
630	0.005	0.006
631	0.003	0.004
632	0.003	0.004
633	0.002	0.003
634	0.001	0.002
635	0.001	0.001
636	0.001	0.001
637	0.001	0.001
638	0	0.001
639	0.001	0.002
640	0.001	0.002
641	0.001	0.001
642	0.001	0.002
643	0	0.001
644	0	0.001
645	0	0.001
646	0	0.001
647	0.001	0.001
648	0.001	0.002
649	0.001	0.002
650	0.002	0.002
651	0.002	0.002
652	0.002	0.003
653	0.002	0.003
654	0.002	0.002
655	0.003	0.004
656	0.003	0.004
657	0.004	0.004
658	0.002	0.003
659	0.002	0.002
660	0.002	0.003
661	0.002	0.002
662	0.001	0.001
663	0.001	0.001
664	0.002	0.002
665	0.002	0.002
666	0.001	0.001
667	0.001	0.002
668	0.001	0.001
669	0	0.001
670	0	0
671	0	0
672	0	0.001
673	0.001	0.001
674	0.001	0.001
675	0.001	0.002
676	0.001	0.002
677	0.002	0.002
678	0.002	0.002
679	0.001	0.002
680	0.002	0.003
681	0.002	0.002
682	0.003	0.003
683	0.003	0.003
684	0.002	0.002
685	0.003	0.004
686	0.003	0.003
687	0.002	0.003
688	0.003	0.004
689	0.002	0.003
690	0.001	0.002
691	0.001	0.002
692	0.001	0.001
693	0	0.001
694	0	0
695	0	0
696	0	0
697	0	0.001
698	0.001	0.001
699	0.001	0.001
700	0.001	0.001
701	0.001	0.001
702	0.001	0.002
703	0.001	0.002
704	0.002	0.002
705	0.002	0.003
706	0.003	0.003
707	0.002	0.003
708	0.003	0.003
709	0.004	0.004
710	0.003	0.003
711	0.002	0.003
712	0.003	0.004
713	0.002	0.003
714	0.002	0.002
715	0.002	0.002
716	0.001	0.001
717	0.001	0.001
718	0	0
719	0	0
720	0	0
721	0	0
722	0	0.001
723	0.001	0.001
724	0	0.001
725	0	0.001
726	0.001	0.001
727	0.001	0.001
728	0.001	0.002
729	0.002	0.002
730	0.002	0.003
731	0.001	0.002
732	0.001	0.002
733	0.002	0.002
734	0.002	0.003
735	0.002	0.003
736	0.003	0.003
737	0.002	0.003
738	0.002	0.002
739	0.002	0.002
740	0.001	0.001
741	0.001	0.001
742	0	0
743	0	0
744	0	0
745	0	0
746	0	0
747	0	0.001
748	0	0.001
749	0	0.001
750	0	0.001
751	0	0.001
752	0	0.001
753	0.001	0.002
754	0.001	0.002
755	0.001	0.002
756	0.001	0.002
757	0.002	0.002
763	0.003	0.002
764	0.002	0.002
765	0.002	0.001
766	0.001	0.001
767	0.001	0.001
768	0	0
769	0	0
770	0	0
771	0	0.001
772	0	0
773	0	0.001
774	0	0.001
775	0	0.001
776	0	0.001
777	0	0.001
778	0	0.001
779	0	0.001
780	0	0.001
781	0	0.001
782	0	0.001
783	0	0.001
784	0	0.001
785	0.001	0.001
786	0.001	0.001
787	0.001	0.001
788	0.001	0.001
789	0.001	0.002
790	0.001	0.001
791	0.001	0.001
792	0.001	0.002
793	0.001	0.001
794	0.001	0.001
795	0.001	0.001
796	0.001	0.001
797	0.001	0.001
798	0.001	0.001
799	0.001	0.001
800	0	0.001
801	0	0.001
802	0	0.001
803	0	0.001
804	0	0.001
805	0	0.001
806	0	0.002
807	0.001	0.002
808	0.001	0.002
809	0.001	0.001
810	0.001	0.001
811	0.001	0.001
812	0.001	0.001
813	0	0.001
814	0	0.001
815	0	0.001
816	0.001	0.001
817	0.001	0.001
818	0	0.001

## Sheet: Fig. 6D
Time (ns)	WT Activated	WT Inactivated	A518T Activated	A518T Inactivated
0-20	88	54	112	35
20-40	102	48	128	34
40-60	85	86	132	53
60-80	98	80	100	75
80-100	82	83	104	64

[truncated: 29 more sheets: Fig. 6D_WT_Active_Water_Bonds, Fig. 6D_WT_Inactive_Water_Bonds, Fig.6D_A518T_Active_Water_Bonds, Fig.6D_A518T_Inact._Water_Bonds, Fig.7A, Fig.7B, Fig. 8A, Fig. 8B, Fig. 9A, Fig. 9B, Sup. Fig.1A, Sup. Fig.1B, Sup. Fig. 2, Sup. Fig. 4A, Sup. Fig. 5A, Sup. Fig. 6A, Sup. Fig. 6B, Sup. Fig. 6C, Sup. Fig. 6D, Sup. Fig. 6E …]
